# Supplementary material for: Time series model for forecasting the number of new admission inpatients
Source: BMC Med Inform Decis Mak. 2018 Jun 15;18:39. doi: 10.1186/s12911-018-0616-8 (PMC6003180; doi:10.1186/s12911-018-0616-8)
Supplement: Supplementary file 1 — Original data. The table showed the original data including the number of daily (1/4/2016–2/10/2016) and monthly (1/2010–10/2016) new admission inpatients. (XLS 33 kb) [file 12911_2018_616_MOESM1_ESM.xls]

## Sheet: Sheet1
The number of daily new admission inpatients from January 4 to Octorber 18,2016
Date	Week	Number	Date	Week	Number	Date	Week	Number	Date	Week	Number	Date	Week	Number
2016-01-04	Mon	621	2016-02-29	Mon	505	2016-04-25	Mon	489	2016-06-20	Mon	439	2016-08-15	Mon	476
2016-01-05	Tue	456	2016-03-01 06:57:37	Tue	393	2016-04-26	Tue	280	2016-06-21	Tue	333	2016-08-16	Tue	327
2016-01-06	Wed	364	2016-03-02	Wed	390	2016-04-27	Wed	287	2016-06-22	Wed	293	2016-08-17	Wed	298
2016-01-07	Thu	321	2016-03-03	Thu	351	2016-04-28	Thu	282	2016-06-23	Thu	323	2016-08-18	Thu	317
2016-01-08	Fri	293	2016-03-04	Fri	399	2016-04-29	Fri	262	2016-06-24	Fri	258	2016-08-19	Fri	233
2016-01-09	Sat	154	2016-03-05	Sat	194	2016-04-30	Sat	142	2016-06-25	Sat	128	2016-08-20	Sat	137
2016-01-10	Sun	171	2016-03-06	Sun	156	2016-05-01	Sun	125	2016-06-26	Sun	200	2016-08-21	Sun	151
2016-01-11	Mon	439	2016-03-07	Mon	462	2016-05-02	Mon	240	2016-06-27	Mon	467	2016-08-22	Mon	467
2016-01-12	Tue	393	2016-03-08	Tue	374	2016-05-03	Tue	559	2016-06-28	Tue	351	2016-08-23	Tue	330
2016-01-13	Wed	328	2016-03-09	Wed	373	2016-05-04	Wed	407	2016-06-29	Wed	312	2016-08-24	Wed	281
2016-01-14	Thu	339	2016-03-10	Thu	395	2016-05-05	Thu	320	2016-06-30	Thu	304	2016-08-25	Thu	279
2016-01-15	Fri	330	2016-03-11	Fri	344	2016-05-06	Fri	346	2016-07-01	Fri	277	2016-08-26	Fri	274
2016-01-16	Sat	170	2016-03-12	Sat	182	2016-05-07	Sat	158	2016-07-02	Sat	159	2016-08-27	Sat	162
2016-01-17	Sun	181	2016-03-13	Sun	173	2016-05-08	Sun	172	2016-07-03	Sun	192	2016-08-28	Sun	167
2016-01-18	Mon	429	2016-03-14	Mon	520	2016-05-09	Mon	476	2016-07-04	Mon	484	2016-08-29	Mon	444
2016-01-19	Tue	376	2016-03-15	Tue	378	2016-05-10	Tue	379	2016-07-05	Tue	361	2016-08-30	Tue	351
2016-01-20	Wed	356	2016-03-16	Wed	374	2016-05-11	Wed	329	2016-07-06	Wed	337	2016-08-31	Wed	321
2016-01-21	Thu	304	2016-03-17	Thu	375	2016-05-12	Thu	360	2016-07-07	Thu	310	2016-09-01	Thu	327
2016-01-22	Fri	292	2016-03-18	Fri	345	2016-05-13	Fri	323	2016-07-08	Fri	313	2016-09-02	Fri	284
2016-01-23	Sat	148	2016-03-19	Sat	202	2016-05-14	Sat	180	2016-07-09	Sat	176	2016-09-03	Sat	156
2016-01-24	Sun	136	2016-03-20	Sun	169	2016-05-15	Sun	149	2016-07-10	Sun	165	2016-09-04	Sun	171
2016-01-25	Mon	466	2016-03-21	Mon	528	2016-05-16	Mon	445	2016-07-11	Mon	453	2016-09-05	Mon	546
2016-01-26	Tue	369	2016-03-22	Tue	416	2016-05-17	Tue	378	2016-07-12	Tue	363	2016-09-06	Tue	354
2016-01-27	Wed	304	2016-03-23	Wed	338	2016-05-18	Wed	327	2016-07-13	Wed	308	2016-09-07	Wed	314
2016-01-28	Thu	355	2016-03-24	Thu	376	2016-05-19	Thu	340	2016-07-14	Thu	330	2016-09-08	Thu	333
2016-01-29	Fri	261	2016-03-25	Fri	359	2016-05-20	Fri	320	2016-07-15	Fri	339	2016-09-09	Fri	285
2016-01-30	Sat	169	2016-03-26	Sat	163	2016-05-21	Sat	167	2016-07-16	Sat	172	2016-09-10	Sat	162
2016-01-31	Sun	179	2016-03-27	Sun	149	2016-05-22	Sun	180	2016-07-17	Sun	184	2016-09-11	Sun	164
2016-02-01	Mon	307	2016-03-28	Mon	512	2016-05-23	Mon	454	2016-07-18	Mon	425	2016-09-12	Mon	458
2016-02-02	Tue	217	2016-03-29	Tue	412	2016-05-24	Tue	368	2016-07-19	Tue	371	2016-09-13	Tue	317
2016-02-03	Wed	184	2016-03-30	Wed	337	2016-05-25	Wed	351	2016-07-20	Wed	283	2016-09-14	Wed	257
2016-02-04	Thu	153	2016-03-31	Thu	309	2016-05-26	Thu	304	2016-07-21	Thu	359	2016-09-15	Thu	117
2016-02-05	Fri	105	2016-04-01	Fri	273	2016-05-27	Fri	277	2016-07-22	Fri	279	2016-09-16	Fri	137
2016-02-06	Sat	79	2016-04-02	Sat	141	2016-05-28	Sat	177	2016-07-23	Sat	168	2016-09-17	Sat	226
2016-02-07	Sun	40	2016-04-03	Sun	133	2016-05-29	Sun	163	2016-07-24	Sun	173	2016-09-18	Sun	506
2016-02-08	Mon	54	2016-04-04	Mon	255	2016-05-30	Mon	451	2016-07-25	Mon	424	2016-09-19	Mon	457
2016-02-09	Tue	95	2016-04-05	Tue	617	2016-05-31	Tue	383	2016-07-26	Tue	360	2016-09-20	Tue	364
2016-02-10	Wed	109	2016-04-06	Wed	414	2016-06-01	Wed	319	2016-07-27	Wed	292	2016-09-21	Wed	356
2016-02-11	Thu	152	2016-04-07	Thu	418	2016-06-02	Thu	278	2016-07-28	Thu	276	2016-09-22	Thu	328
2016-02-12	Fri	157	2016-04-08	Fri	340	2016-06-03	Fri	289	2016-07-29	Fri	291	2016-09-23	Fri	285
2016-02-13	Sat	219	2016-04-09	Sat	174	2016-06-04	Sat	173	2016-07-30	Sat	172	2016-09-24	Sat	176
2016-02-14	Sun	685	2016-04-10	Sun	191	2016-06-05	Sun	154	2016-07-31	Sun	147	2016-09-25	Sun	150
2016-02-15	Mon	555	2016-04-11	Mon	517	2016-06-06	Mon	420	2016-08-01	Mon	416	2016-09-26	Mon	500
2016-02-16	Tue	437	2016-04-12	Tue	453	2016-06-07	Tue	309	2016-08-02	Tue	361	2016-09-27	Tue	375
2016-02-17	Wed	384	2016-04-13	Wed	370	2016-06-08	Wed	279	2016-08-03	Wed	308	2016-09-28	Wed	285
2016-02-18	Thu	397	2016-04-14	Thu	388	2016-06-09	Thu	129	2016-08-04	Thu	308	2016-09-29	Thu	286
2016-02-19	Fri	352	2016-04-15	Fri	357	2016-06-10	Fri	145	2016-08-05	Fri	303	2016-09-30	Fri	183
2016-02-20	Sat	179	2016-04-16	Sat	179	2016-06-11	Sat	202	2016-08-06	Sat	174	2016-10-01	Sat	99
2016-02-21	Sun	160	2016-04-17	Sun	180	2016-06-12	Sun	453	2016-08-07	Sun	173	2016-10-02	Sun	121
2016-02-22	Mon	481	2016-04-18	Mon	491	2016-06-13	Mon	434	2016-08-08	Mon	469
2016-02-23	Tue	435	2016-04-19	Tue	404	2016-06-14	Tue	393	2016-08-09	Tue	330
2016-02-24	Wed	415	2016-04-20	Wed	375	2016-06-15	Wed	316	2016-08-10	Wed	314
2016-02-25	Thu	391	2016-04-21	Thu	395	2016-06-16	Thu	324	2016-08-11	Thu	342
2016-02-26	Fri	383	2016-04-22	Fri	314	2016-06-17	Fri	296	2016-08-12	Fri	277
2016-02-27	Sat	190	2016-04-23	Sat	177	2016-06-18	Sat	175	2016-08-13	Sat	173
2016-02-28	Sun	158	2016-04-24	Sun	180	2016-06-19	Sun	162	2016-08-14	Sun	166
The number of monthly new admission inpatients from January 2010 to October 2016
Date	Number	Date	Number	Date	Number	Date	Number	Date	Number	Date	Number	Date	Number
1/2010	6071	1/2011	5991	1/2012	7136	1/2013	8450	1/2014	7811	1/2015	9605	1/2016	9133
2/2010	4805	2/2011	6353	2/2012	9247	2/2013	6547	2/2014	8803	2/2015	7111	2/2016	7962
3/2010	7557	3/2011	8024	3/2012	9629	3/2013	9099	3/2014	10064	3/2015	9782	3/2016	10416
4/2010	6628	4/2011	7508	4/2012	8734	4/2013	8571	4/2014	9414	4/2015	8431	4/2016	9467
5/2010	6944	5/2011	7771	5/2012	9492	5/2013	9389	5/2014	9877	5/2015	8706	5/2016	9600
6/2010	6556	6/2011	7372	6/2012	7889	6/2013	7642	6/2014	9867	6/2015	8857	6/2016	8644
7/2010	6979	7/2011	7460	7/2012	8450	7/2013	9281	7/2014	10297	7/2015	9311	7/2016	8933
8/2010	6359	8/2011	7444	8/2012	6772	8/2013	8317	8/2014	9297	8/2015	8643	8/2016	9119
9/2010	6124	9/2011	6956	9/2012	5794	9/2013	8346	9/2014	9413	9/2015	9769	9/2016	8838
10/2010	6657	10/2011	7736	10/2012	6767	10/2013	9291	10/2014	9769	10/2015	8906	10/2016	9188
11/2010	7092	11/2011	8402	11/2012	7614	11/2013	9059	11/2014	9327	11/2015	9435
12/2010	6342	12/2011	8072	12/2012	7632	12/2013	8970	12/2014	9243	12/2015	8986
