# Supplementary material for: Time series model for forecasting the number of new admission inpatients
Source: BMC Med Inform Decis Mak. 2018 Jun 15;18:39. doi: 10.1186/s12911-018-0616-8 (PMC6003180; doi:10.1186/s12911-018-0616-8)
Supplement: Supplementary file 2 — Predicted values. The table showed the predicted monthly and daily new admission inpatients from three models. (XLS 54 kb) [file 12911_2018_616_MOESM2_ESM.xls]

## Sheet: Sheet1
The predicted values of daily new admission inpatients from three models
Date	Week	predicted values			Date	Week	predicted values			Date	Week	predicted values			Date	Week	predicted values			Date	Week	predicted values
		SARIMA	NARNN	SARIMA-NARNN			SARIMA	NARNN	SARIMA-NARNN			SARIMA	NARNN	SARIMA-NARNN			SARIMA	NARNN	SARIMA-NARNN			SARIMA	NARNN	SARIMA-NARNN
2016-01-18	Mon	591.798	505.556	423.564	2016-03-14	Mon	445.138	495.627	474.449	2016-05-09	Mon	426.538	473.168	482.125	2016-07-04	Mon	436.319	469.161	447.716	2016-08-29	Mon	449.791	404.665	452.389
2016-01-19	Tue	373.253	345.176	391.128	2016-03-15	Tue	397.145	366.238	407.855	2016-05-10	Tue	453.077	398.618	388.344	2016-07-05	Tue	388.966	361.352	350.82	2016-08-30	Tue	344.873	345.416	334.095
2016-01-20	Wed	321.795	310.821	316.6	2016-03-16	Wed	345.71	344.282	381.484	2016-05-11	Wed	337.342	329.755	327.287	2016-07-06	Wed	316.97	335.836	333.012	2016-08-31	Wed	303.582	307.637	295.884
2016-01-21	Thu	323.9	317.011	341.264	2016-03-17	Thu	346.78	359.025	363.378	2016-05-12	Thu	329.791	357.652	341.284	2016-07-07	Thu	308.756	338.423	318.053	2016-09-01	Thu	317.41	328.596	305.934
2016-01-22	Fri	290.631	310.607	262.146	2016-03-18	Fri	332.104	371.369	326.384	2016-05-13	Fri	325.743	243.617	361.467	2016-07-08	Fri	281.13	274.767	281.313	2016-09-02	Fri	287.066	285.313	299.113
2016-01-23	Sat	152.869	155.941	114.684	2016-03-19	Sat	189.392	189.298	216.837	2016-05-14	Sat	167.575	160.847	160.592	2016-07-09	Sat	181.728	175.893	191.441	2016-09-03	Sat	166.607	183.22	181.583
2016-01-24	Sun	168.836	142.941	75.2577	2016-03-20	Sun	212.368	192.496	206.672	2016-05-15	Sun	175.917	171.576	164.445	2016-07-10	Sun	209.671	168.827	214.122	2016-09-04	Sun	168.214	170.199	180.829
2016-01-25	Mon	540.75	453.456	439.739	2016-03-21	Mon	457.714	484.42	492.743	2016-05-16	Mon	426.463	438.795	447.988	2016-07-11	Mon	433.033	487.824	465.769	2016-09-05	Mon	450.426	484.768	454.286
2016-01-26	Tue	389.304	376.26	398.562	2016-03-22	Tue	396.87	373.777	377.122	2016-05-17	Tue	424.151	359.794	387.139	2016-07-12	Tue	369	377.472	346.635	2016-09-06	Tue	349.067	371.787	352.717
2016-01-27	Wed	326.614	318.838	291.802	2016-03-23	Wed	368.474	362.943	393.727	2016-05-18	Wed	334.945	322.874	330.072	2016-07-13	Wed	321.046	324.667	325.718	2016-09-07	Wed	306.075	325.056	314.002
2016-01-28	Thu	295.843	302.917	251.361	2016-03-24	Thu	336.773	370.207	385.824	2016-05-19	Thu	334.666	307.438	329.415	2016-07-14	Thu	296.235	298.904	304.673	2016-09-08	Thu	312.364	333.478	318.536
2016-01-29	Fri	312.743	305.744	282.98	2016-03-25	Fri	333.469	303.747	314.196	2016-05-20	Fri	316.098	314.662	296.509	2016-07-15	Fri	295.083	302.011	293.376	2016-09-09	Fri	279.512	281.448	285.017
2016-01-30	Sat	140.003	174.027	135.481	2016-03-26	Sat	198.748	155.193	217.05	2016-05-21	Sat	168.006	160.843	156.409	2016-07-16	Sat	193.41	148.727	158.492	2016-09-10	Sat	162.353	165.452	167.81
2016-01-31	Sun	170.36	173.005	133.144	2016-03-27	Sun	186.816	167.067	202.883	2016-05-22	Sun	165.198	163.11	157.053	2016-07-17	Sun	199.844	174.92	214.938	2016-09-11	Sun	171.578	165.263	182.013
2016-02-01	Mon	547.627	405.198	465.34	2016-03-28	Mon	460.61	423.899	438.119	2016-05-23	Mon	443.429	482.021	447.194	2016-07-18	Mon	445.06	484.113	473.501	2016-09-12	Mon	450.881	454.865	461.535
2016-02-02	Tue	314.521	254.246	225.119	2016-03-29	Tue	393.176	414.101	415.154	2016-05-24	Tue	420.722	358.295	395.411	2016-07-19	Tue	355.943	327.589	365.348	2016-09-13	Tue	349.201	350.036	360.616
2016-02-03	Wed	248.968	198.163	194.225	2016-03-30	Wed	360.546	355.134	348.214	2016-05-25	Wed	328.723	318.355	351.521	2016-07-20	Wed	321.09	287.116	318.61	2016-09-14	Wed	306.181	318.544	321.136
2016-02-04	Thu	250.57	137.391	161.017	2016-03-31	Thu	343.716	334.848	371.693	2016-05-26	Thu	346.283	328.884	338.986	2016-07-21	Thu	292.01	282.417	279.966	2016-09-15	Thu	312.396	301.382	326.539
2016-02-05	Fri	209.586	127.912	103.859	2016-04-01	Fri	307.979	322.279	334.398	2016-05-27	Fri	301.401	303.206	291.916	2016-07-22	Fri	315.258	305.419	309.208	2016-09-16	Fri	279.537	283.307	296.618
2016-02-06	Sat	70.3227	70.7398	46.7013	2016-04-02	Sat	151.404	165.138	149.593	2016-05-28	Sat	147.032	153.127	152.009	2016-07-23	Sat	163.731	139.059	153.823	2016-09-17	Sat	162.36	157.674	180.445
2016-02-07	Sun	129.002	94.7531	-14.361	2016-04-03	Sun	168.201	123.896	138.092	2016-05-29	Sun	171.832	156.899	154.096	2016-07-24	Sun	192.72	141.46	216.795	2016-09-18	Sun	171.584	160.931	192.846
2016-02-08	Mon	438.619	38.8197	54.2601	2016-04-04	Mon	463.078	290.803	419.679	2016-05-30	Mon	438.319	460.707	405.362	2016-07-25	Mon	437.317	382.445	414.153	2016-09-19	Mon	450.883	450.32	474.484
2016-02-09	Tue	178.993	130.288	82.968	2016-04-05	Tue	280.404	593.756	517.756	2016-05-31	Tue	408.785	354.439	391.6	2016-07-26	Tue	357.546	311.316	362.965	2016-09-20	Tue	349.202	358.645	373.885
2016-02-10	Wed	175.982	73.3747	105.901	2016-04-06	Wed	441.157	412.627	414.806	2016-06-01	Wed	339.885	332.844	353.382	2016-07-27	Wed	309.347	285.941	274.673	2016-09-21	Wed	306.181	311.905	336.007
2016-02-11	Thu	197.68	105.967	155.619	2016-04-07	Thu	381.279	416.571	420.822	2016-06-02	Thu	324.318	317.888	327.316	2016-07-28	Thu	308.083	296.953	303.495	2016-09-22	Thu	312.396	305.843	342.163
2016-02-12	Fri	187.854	161.75	163.77	2016-04-08	Fri	348.618	337.74	347.006	2016-06-03	Fri	284.052	301.172	270.527	2016-07-29	Fri	271.589	249.951	273.985	2016-09-23	Fri	279.537	288.913	314.961
2016-02-13	Sat	96.1408	325.306	223.62	2016-04-09	Sat	183.732	198.555	173.271	2016-06-04	Sat	157.746	175.702	134.268	2016-07-30	Sat	167.272	135.466	157.069	2016-09-24	Sat	162.361	165.065	200.333
2016-02-14	Sun	176.661	565.945	683.097	2016-04-10	Sun	176.64	195.466	196.983	2016-06-05	Sun	168.862	146.829	148.824	2016-07-31	Sun	192.398	160.591	170.129	2016-09-25	Sun	171.584	160.923	212.944
2016-02-15	Mon	661.076	620.49	546.767	2016-04-11	Mon	451.342	518.27	510.805	2016-06-06	Mon	436.295	431.999	431.85	2016-08-01	Mon	422.543	395.48	442.885	2016-09-26	Mon	450.883	443.366	499.548
2016-02-16	Tue	406.401	433.684	438.48	2016-04-12	Tue	462.44	411.077	440.618	2016-06-07	Tue	389.901	355.785	387.925	2016-08-02	Tue	353.896	362.389	350.16	2016-09-27	Tue	349.202	357.215	397.149
2016-02-17	Wed	324.482	388.925	382.518	2016-04-13	Wed	369.361	367.546	388.994	2016-06-08	Wed	301.799	281.189	322.631	2016-08-03	Wed	306.556	295.471	283.603	2016-09-28	Wed	306.181	256.309	367.024
2016-02-18	Thu	319.996	379.604	390.715	2016-04-14	Thu	360.255	454.904	396.833	2016-06-09	Thu	295.876	238.566	292.574	2016-08-04	Thu	309.345	303.25	299.863	2016-09-29	Thu	312.396	364.057	370.976
2016-02-19	Fri	297.433	333.11	351.768	2016-04-15	Fri	335.827	334.349	336.222	2016-06-10	Fri	217.487	144.898	210.122	2016-08-05	Fri	290.076	317.665	290.946	2016-09-30	Fri	279.537	167.946	350.689
2016-02-20	Sat	211.851	180.351	175.997	2016-04-16	Sat	187.643	193.774	213.821	2016-06-11	Sat	91.5017	203.546	130.627	2016-08-06	Sat	174.296	173.039	172.06	2016-10-01	Sat	162.361	34.2467	241.993
2016-02-21	Sun	256.87	159.545	163.861	2016-04-17	Sun	182.94	169.407	208.805	2016-06-12	Sun	176.814	396.955	427.875	2016-08-07	Sun	184.861	161.059	166.244	2016-10-02	Sun	171.584	224.341	243.471
2016-02-22	Mon	402.072	481.285	466.824	2016-04-18	Mon	458.151	496.348	480.585	2016-06-13	Mon	569.85	458.373	380.431	2016-08-08	Mon	433.084	455.672	444.549
2016-02-23	Tue	364.541	433.735	419.83	2016-04-19	Tue	448.857	373.536	447.191	2016-06-14	Tue	389.084	391.881	389.246	2016-08-09	Tue	379.837	389.197	377.985
2016-02-24	Wed	338.901	406.065	383.095	2016-04-20	Wed	346.693	375.911	361.086	2016-06-15	Wed	332.219	259.905	327.211	2016-08-10	Wed	294.088	315.626	306.679
2016-02-25	Thu	346.345	395.919	423.635	2016-04-21	Thu	366.556	390.451	358.264	2016-06-16	Thu	285.35	290.011	315.528	2016-08-11	Thu	310.331	307.937	308.832
2016-02-26	Fri	306.697	385.506	334.367	2016-04-22	Fri	343.578	323.613	349.822	2016-06-17	Fri	291.148	283.458	297.423	2016-08-12	Fri	308.637	286.524	306.302
2016-02-27	Sat	218.707	189.548	175.276	2016-04-23	Sat	166.576	204.137	189.635	2016-06-18	Sat	186.156	203.617	176.905	2016-08-13	Sat	163.154	150.82	181.569
2016-02-28	Sun	245.132	171.461	153.896	2016-04-24	Sun	180.263	171.736	163.16	2016-06-19	Sun	217.843	163.19	145.272	2016-08-14	Sun	181.153	169.673	161.449
2016-02-29	Mon	415.591	488.365	427.162	2016-04-25	Mon	464.767	496.47	487.957	2016-06-20	Mon	411.884	433.24	378.828	2016-08-15	Mon	437.066	451.422	457.365
2016-03-01 06:57:37	Tue	388.551	395.687	430.356	2016-04-26	Tue	439.375	336.09	429.205	2016-06-21	Tue	384.199	339.052	388.325	2016-08-16	Tue	373.298	335.181	349.301
2016-03-02	Wed	334.838	388.926	424.704	2016-04-27	Wed	296.154	288.874	331.089	2016-06-22	Wed	305.861	303.837	284.408	2016-08-17	Wed	296.836	310.634	306.952
2016-03-03	Thu	341.863	366.242	376.01	2016-04-28	Thu	328.545	254.877	354.69	2016-06-23	Thu	278.761	277.465	255.696	2016-08-18	Thu	308.762	287.809	321.404
2016-03-04	Fri	302.855	406.213	348.283	2016-04-29	Fri	286.228	308.646	222.004	2016-06-24	Fri	292.469	282.308	291.257	2016-08-19	Fri	291.128	265.776	259.659
2016-03-05	Sat	219.405	186.715	147.949	2016-04-30	Sat	142.188	131.455	72.1811	2016-06-25	Sat	166.54	147.008	126.551	2016-08-20	Sat	144.592	145.386	144.261
2016-03-06	Sun	231.692	141.213	175.361	2016-05-01	Sun	164.226	166.904	140.625	2016-06-26	Sun	185.336	148.589	221.392	2016-08-21	Sun	161.077	190.812	131.483
2016-03-07	Mon	431.021	477.83	477.292	2016-05-02	Mon	443.577	280.017	256.044	2016-06-27	Mon	433.088	414.799	456.334	2016-08-22	Mon	436.971	347.137	431.277
2016-03-08	Tue	370.101	408.127	340.539	2016-05-03	Tue	296.316	544.522	589.16	2016-06-28	Tue	388.826	313.786	324.193	2016-08-23	Tue	360.442	338.767	323.693
2016-03-09	Wed	335.251	359.766	378.903	2016-05-04	Wed	413.325	340.287	400.933	2016-06-29	Wed	311.697	303.277	332.755	2016-08-24	Wed	298.218	307.094	305.951
2016-03-10	Thu	335.937	328.767	351.357	2016-05-05	Thu	385.208	324.963	318.31	2016-06-30	Thu	296.037	335.011	301.945	2016-08-25	Thu	302.812	251.898	313.283
2016-03-11	Fri	340.076	299.58	375.611	2016-05-06	Fri	297.284	376.924	350.681	2016-07-01	Fri	277.834	240.719	249.754	2016-08-26	Fri	262.601	233.333	233.829
2016-03-12	Sat	191.425	211.729	173.627	2016-05-07	Sat	181.807	276.317	167.053	2016-07-02	Sat	167.201	162.889	161.348	2016-08-27	Sat	160.786	167.042	146.774
2016-03-13	Sun	209.873	159.711	204.605	2016-05-08	Sun	165.781	183.609	169.936	2016-07-03	Sun	202.914	185.737	200.673	2016-08-28	Sun	172.055	194.486	161.609
The predicted values of monthly new admission inpatients from three models
Date	predicted values			Date	predicted values			Date	predicted values			Date	predicted values			Date	predicted values			Date	predicted values
	SARIMA	NARNN	SARIMA-NARNN		SARIMA	NARNN	SARIMA-NARNN		SARIMA	NARNN	SARIMA-NARNN		SARIMA	NARNN	SARIMA-NARNN		SARIMA	NARNN	SARIMA-NARNN		SARIMA	NARNN	SARIMA-NARNN
1/2011				1/2012	7511.34	7230.6	7556.11	1/2013	6859.01	8318.6	8328.05	1/2014	8414.08	8416.91	7968.68	1/2015	8622.55	9735.45	9071.81	1/2016	8648.81	8978.7	8750.7
2/2011				2/2012	6329.49	9139.34	7569.74	2/2013	7068.01	6701.4	6448.81	2/2014	7362.32	8848.32	7987.23	2/2015	8545.24	7020.34	7625.4	2/2016	8033.04	8108.61	7591.3
3/2011				3/2012	10285.6	9598.98	9487.77	3/2013	9521.85	9579.83	9178.01	3/2014	10289.2	9975.34	10259.2	3/2015	10314.2	9767.33	9716.82	3/2016	10450	10374.9	10688.3
4/2011				4/2012	9870.07	9061.7	8494.15	4/2013	8139.95	7100.65	8645.4	4/2014	9793.75	9482.13	9542.91	4/2015	8768.83	8503.63	8792.94	4/2016	9476.4	8531.78	9454.02
5/2011				5/2012	9048.78	9399.83	9602.1	5/2013	8748.17	9373.5	9354.08	5/2014	9717.99	9894.39	10057.6	5/2015	9101.28	8757.27	8668	5/2016	9895.94	9537.98	9726.1
6/2011				6/2012	8879.5	8106.52	7969.84	6/2013	8644.66	7641.82	7538.82	6/2014	9206.74	9573.7	9909.94	6/2015	8197.51	8776.68	9049.42	6/2016	9230.23	8985.12	8801.89
7/2011				7/2012	8883.5	8470	8586.05	7/2013	8663.79	9675.37	9748.74	7/2014	10085.2	9086.04	9811.86	7/2015	9016.6	8891.35	9186.16	7/2016	9386.49	9354.41	9146.02
8/2011	7007.23	7488.12	7346.1	8/2012	7806.04	8386.27	7110.92	8/2013	7992.54	8379.46	8419.78	8/2014	9645.44	9333.25	9580.34	8/2015	8611.62	8671.46	8341.41	8/2016	8546.32	8786.74	8581.64
9/2011	6907.49	6931.81	6861.98	9/2012	7070.14	5724.49	6597.92	9/2013	8127.45	10024.5	7949.05	9/2014	9147.9	9434.88	9797.4	9/2015	8355.43	9466.03	9547.23	9/2016	8490.11	9203.99	8357.24
10/2011	7615.3	7785.73	7375.84	10/2012	6710.32	6735.89	6748.98	10/2013	8765.46	9330.12	9909.78	10/2014	9843.09	9632.38	9742.31	10/2015	9687.28	8850.18	9349.96	10/2016	8918.18	7538.51	9108.16
11/2011	8047.7	8424.98	8369.04	11/2012	7018.8	7611.54	7691.97	11/2013	9618	8999.48	10080.7	11/2014	10332.5	9478.81	10166.9	11/2015	9974.61	9425.57	10613.9
12/2011	7536.69	7915.61	7680.44	12/2012	6713.4	7610.63	7579.33	12/2013	8791.52	8979.65	8985	12/2014	9182.71	8985.41	9123.04	12/2015	8812.19	8536.48	8499.12
